# Supplementary material for: A de novo TLR7 gain-of-function mutation causing severe monogenic lupus in an infant
Source: J Clin Invest. 2024 May 16;134(13):e179193. doi: 10.1172/JCI179193 (PMC11213501; doi:10.1172/JCI179193)
Supplement: Supporting data values [file jci-134-179193-s122.xlsx]

## Sheet: Fig1A
Probe Name	Control 1	Control 2	Control 3	Control 4	Control 5	Control 6	Control 7	Control 8	Control 9	Control 10	Control 11	Control 12	Control 13	Control 14	Control 15	Control 16	Control 17	Control 18	Control 19	Control 20	Control 21	Control 22	Control 23	Control 24	Control 25	Control 26	Control 27	Control 28	Patient_26mo	Patient_27.5mo	Patient_29mo	Patient_31.5mo	Patient_4.5yo
IFI27	1.73	-9.75	1.43	1.39	1.26	-1.74	-2.15	2.8	-1.86	2.27	10.5	1.67	1.35	2.01	-2.71	1.32	1.47	1.79	-5.85	-7.21	-1.17	1.99	-1.75	2.5	1.42	20.04	-3.82	1.06	188.92	857.96	460.78	769.19	1325.09
IFI44L	-1.63	-1.03	2.08	1.02	-2.93	-1.21	-1.39	-1.89	1.06	1.32	3.04	-1.63	1.53	1.27	-1.75	1.26	-1.27	-1.95	-1.05	-1	1.52	2.85	1.13	1.61	-2.33	2.05	1.92	-2.68	5.57	135.82	102.48	71.46	29.25
IFIT1	-1.25	-1.01	1.71	-2.21	-3.1	-1	-2.14	-1.04	-1.45	1.55	4.19	-1.41	1.61	1.11	-2.73	1.28	-1.27	-1.58	1.35	1.43	1.57	2.62	1.66	1.66	-1.56	-1.08	1.4	-1.83	4.35	46.88	47.82	20.71	10.54
ISG15	-1.43	1.01	1.5	-1.01	-1.57	1.28	-1.8	1.08	-1.02	-1.15	2.6	-1.29	1	-1.1	-2.38	1.07	-1.1	-1.61	1.23	1.12	1.18	1.88	1.01	1.4	-1.18	1.24	1.62	-1.19	2	31.32	41.57	24.02	10.35
RSAD2	-1.31	-1.35	1.66	-1.57	-2.78	1.29	-1.93	-1.28	-1.17	1.64	4.54	-2.33	2.11	-1.04	-2.44	-1.02	-1.33	-2.58	1.32	1.17	1.13	4.14	1.25	1.62	-1.92	1.47	1.29	-2.42	2.93	43.77	71.52	25.25	13.69
SIGLEC1	-1.07	1.06	1.35	-1.97	-1.5	-1.42	1.71	-14.7	1.6	1.4	3.07	-1.5	1.76	1.93	-1.6	-14.02	1.21	-1.23	1.55	1.23	1.29	4.76	-1.21	-9.94	-2.01	1.46	1.35	-1.76	1.9	30.33	73.36	25.75	7.63
CMPK2	-1.02	-1.54	1.6	1.21	-1.68	1.15	1.09	-1.11	-1.09	-1.03	2.28	-1.84	1.81	1.12	-2.27	-1.05	-1.48	-1.67	1.11	1.06	1.16	2.75	-1.07	1.07	-1.72	1.32	1.19	-1.62	2.45	17.58	28.71	16.03	6.53
DDX60	-1.07	1.1	1.2	1.14	-1.39	1.14	-1.41	-1.12	-1	-1.02	1.55	-1.39	1.23	1.16	-1.18	-1.14	-1.14	-1.4	1.17	1.09	1.13	1.32	-1.23	1.09	-1.17	1.15	1.11	-1.15	1.72	18.71	10.6	6.28	3.42
EPSTI1	1.33	1.24	1.69	1.27	-1.25	-1.03	-1.38	1.31	-1.26	1.42	1.97	-1.2	-1.24	-1.62	-1.71	-1.39	-1.51	-2.25	1.2	-1.09	1.18	1.41	1.31	1.34	-1.84	2.75	1.39	-1.83	9.83	12.41	21.73	11.44	6.86
FBXO39	1.56	1.83	-3.27	-2.7	-2.42	-1.05	-1.4	-3.39	1.97	2.57	1.94	-2.59	2.54	2.65	-2.77	-3.24	2.46	-2.22	2.78	-3.05	-1.06	2.82	1.54	-2.29	-2.57	1.58	-2.33	1.48	11.3	15.63	23.24	11.34	-1.38
HERC5	-1.13	-1.18	1.53	-1.37	-1.8	1.39	-1.66	1.04	-1.45	1.4	3.27	-1.74	1.56	1.27	-1.59	1.07	-1.34	-1.73	1.2	1.48	1.07	2.53	1.07	-1.07	-2.08	-1.16	-1.02	-1.64	2.21	12.83	15.54	7.08	3.23
HES4	1.23	2.31	1.4	1.39	1.83	-2	1.22	-8.07	-1.77	1.8	2.35	1.21	3.36	1.67	-1.18	3.25	1.04	-5.27	-5.86	-7.24	2.39	2.27	1.51	1.5	-1.1	2.66	-1.02	1.04	1.73	5.03	4.75	5.74	-3.28
IFI44	-1.52	1.14	1.39	-1.12	-1.85	-1.04	-1.46	-1.45	-1.13	1.36	2.43	-1.46	1.37	1.12	-1.53	-1.25	-1.1	-1.06	-1.26	-1.33	1.39	2.14	1.31	1.29	-1.49	1.56	1.95	-1.23	4.75	48.32	44.64	25.72	16.38
IFI6	-1.66	1.07	2.29	1.03	-1.62	1.3	-1.44	1.2	-1.05	1.11	2.18	-1.89	1.44	-1.15	-2.81	-1.15	-1.14	-1.84	1.2	1.4	1.07	2.41	1.13	1.4	-1.73	1.02	1.41	-1.32	3.16	28.47	43.71	21.48	8.78
IFIH1	1.06	1.15	1.41	-1.03	-1.11	1.12	-1.13	1.36	-1	1	1.39	-1.33	1.08	1.03	-1.39	1.12	-1.33	-1.41	1.04	1.05	-1.02	1.52	-1.27	1.2	-1.44	1.03	1.01	-1.3	-1.1	5.86	5.14	3.17	1.92
IRF7	-1.12	-1.05	1.59	-1.1	-1.04	1.13	-1.09	1.35	1.2	-1.09	1.08	-1.16	1.13	-1.08	-1.25	1.02	-1.12	-1.06	-1.13	1.01	-1.06	1.54	-1.18	-1.44	-1.4	-1.01	1.66	-1.27	2.6	5.65	5.11	3.72	1.32
LAMP3	1.21	1.44	1.09	-1.39	-2.71	1.64	-3.08	-1.19	1.24	1.49	2.57	-9.87	2.38	1.27	1.08	-1.15	-1.41	1.11	-1.23	-2.81	1.33	3.16	-1.06	2.05	-2.21	2.49	1.53	-1.29	3.4	3.95	7.15	4.72	6.81
LY6E	-1.3	-1.3	1.5	1.25	-1.31	-1.06	-1.15	-1.2	1.33	-1.19	1.56	-1.05	1.02	-1.1	-1.45	-1.15	-1.15	-1.91	1.17	1.14	1	1.09	-1.23	1.57	-1.36	2.07	1.78	-1.22	1.55	11.77	20.77	11.74	4.06
MX1	-1.42	-1.41	1.04	-1.32	-2.25	-1.07	-1.01	-1.9	1.29	1.64	3.79	-1.72	1.75	1.25	-1.48	-1.26	-1.13	-2.7	1.3	1.29	1.19	2.04	-1.06	-1.04	-2.48	1.41	1.13	-2.66	1.94	8.78	14.64	8.8	3.98
NRIR	1.57	-2	1.39	1.28	1.18	-1.54	1.16	-1.15	-1.47	-1.21	1.44	1.15	1.79	1.44	-1.55	1.2	-1.22	-1.03	-1.2	-1.23	1.15	1.63	-1.07	-1.14	-1.28	2.26	1.02	-1.55	4.65	40.73	40.81	30.65	6.12
OAS1	-1.27	1.08	1.61	-1.18	-1.16	-1.5	1.06	-1.48	1.43	-1.27	2.35	-1.18	1.32	1.32	-1.12	-1.05	-1.35	-2.15	-1	-1.11	-1.3	1.67	-1.41	-1.02	-1.37	2.13	1.61	-1.51	1.48	19.79	33.18	18.44	7.17
OASL	-1.15	1.03	1.26	-1.04	-1.14	1.45	-1.95	1.09	-1.46	1.03	2.59	1.32	1.16	1.21	-3.39	1.26	1.28	1.01	1.18	1.38	-1.12	1.48	1.68	-1.21	-1.32	1.05	1.06	-1.75	3.29	11.62	16.03	6.16	2.23
OTOF	-1.22	-1.12	-1.51	-1.24	-1.12	-1.36	1.55	-1.57	-1.34	2.9	3.64	-1.2	-1.18	1.08	1.43	-1.5	1.06	-1.02	-1.14	-1.41	-1.8	1.74	-1.57	-1.06	-1.19	-1.57	-1.07	-1.2	2.84	31.44	58.55	39.25	7.75
SPATS2L	-1.27	1.34	1.43	-1.42	-1.61	-1.2	-1.21	1.2	-1.15	1.16	1.63	-1.08	1.47	1.29	-1.31	-1.06	-1.36	1.11	1.37	1.1	1.13	1.31	1.1	-1.23	-1.16	1.17	1.92	-2.19	-1.18	8.66	14.13	4.35	4.89
Nanostring score	-1.14	1.02	1.43	-1.07	-1.535	-1.035	-1.385	-1.135	-1.07	1.34	2.39	-1.36	1.455	1.185	-1.57	-1.05	-1.145	-1.595	1.17	1.055	1.13	2.015	-0.025	1.145	-1.465	1.435	1.32	-1.415	2.72	18.145	25.975	13.885	6.67
Cut-off	2.75804

## Sheet: Fig1B
Probe Name	Control 1	Control 2	Control 3	Control 4	Control 5	Control 6	Control 7	Control 8	Control 9	Control 10	Control 11	Control 12	Control 13	Control 14	Control 15	Control 16	Control 17	Control 18	Control 19	Control 20	Control 21	Control 22	Control 23	Control 24	Control 25	Control 26	Control 27	Control 28	Patient_26mo	Patient_27.5mo	Patient_29mo	Patient_31.5mo	Patient_4.5yo
CEACAM6	2.56	3.11	-5.3	-4.36	1.79	-1.93	2.34	-5.5	-2.75	5.18	10.37	4.45	-4.14	-3.25	1.97	5.45	-3.3	-3.59	-1.58	-1.38	-1.4	-2.47	-1.05	-3.72	6.67	1.3	-3.77	5.17	2.37	24.37	6.1	7.54	9.87
CRISP3	7.72	3.49	-1.52	1.15	1.98	-1.08	1.52	1.89	1.16	1.1	2.13	6.24	-9.74	-7.64	1.11	3.91	-7.75	2.04	-3.04	-3.96	1.46	-1.6	3.23	-8.74	4.53	1.11	-8.87	3.1	-1.32	6.2	3.84	8.5	4.98
DEFA4	1.34	7.52	-2.62	-1.99	2.25	-1.62	4.31	-1.9	1.21	2.14	6.78	2.41	-1.94	-1.21	-1.32	1.43	-1.65	-1.21	-1.58	-1.8	-2.99	-6.05	-1.01	-2.3	3.35	-5.34	-1.98	4.27	-1.41	8.39	2.55	4.74	2.75
LCN2	4.51	2.3	-3	-6.28	2.17	-1.46	2.2	1.1	-1.47	1.57	2.22	3.42	-2.11	-1.69	-1.12	1.54	-1.96	1.9	-1.79	-1.08	-1.43	-1.95	-1.03	-1.11	2.15	-2.49	-3.14	1.86	1.56	3.73	2.11	6.06	2.31
LTF	7.37	3.46	-4.92	-7.47	3.16	-2.12	3.47	-1.47	1.1	1.19	2.48	4.14	-1.91	-1.59	1.32	2.45	-4.01	2.07	-1.28	-1.35	-2.07	-2.19	-1.75	-2.56	3.81	-4.06	-10.51	3.79	-2.3	2.16	1.64	2.41	-1.3
MMP8	13.28	4.78	-8.48	-6.98	3.36	-7.64	2.02	1.24	-1.35	1.4	4.76	8.35	-1.79	-1.47	1.13	3.2	-2.54	4.09	-1.91	-2.69	-1.18	-1.4	-1.26	-5.94	4.84	-8.79	-6.02	2.85	4.06	23.3	12.56	14.92	4.47
Neutrophil score	5.94	3.475	-3.96	-5.32	2.21	-1.775	2.27	-0.185	-0.125	1.485	3.62	4.295	-2.025	-1.64	1.12	2.825	-2.92	1.97	-1.685	-1.59	-1.415	-2.07	-1.04	-3.14	4.17	-3.275	-4.895	3.445	0.12	7.295	3.195	6.8	3.61
Cut-off	6.08833

## Sheet: Fig1E_TNFa
	Control	TLR7 Patient
US	0.00128858	0.000644291
CL097	0.00542937	0.0136496
PolyI:C	0.0104888	0.0143779

## Sheet: Fig1E_IL-1b
	Control	TLR7 Patient
US	0.00318388	0.000859032
CL097	0.0457527	0.0651541
PolyI:C	0.0575117	0.0402463

## Sheet: Fig1E_IL-6
	Control	TLR7 Patient
US	1.53527e-07	0
CL097	4.37608e-05	0.000185024
PolyI:C	0.000417771	0.000267162

## Sheet: Fig1F
	C1	C2	P
NK cells	517	1024	2095
B cells	1024	1023	2199
Monocytes	3051	3148	4179
pDC	8665	9045	10939
cDC1	761	1272	1843
cDC2	2663	3068	5803

## Sheet: Fig1I
	Empty													WT													P267L
CL307_0.5ug/ml	0.9265	0.9392	0.8822	0.9096		0.421328	0.39621	0.915898	0.871719	1.0313	0.9951	0.9886	0.9796	2.4978	2.5524	2.4039	2.4538		1.98737	1.89886	2.54107	2.42877	2.7305	2.6239	2.6027	2.6056	3.1299	3.239	3.0469	3.1724		2.99167	2.86175	3.69172	3.59014	3.4231	3.3054	3.287	3.2725
CL307_1ug/ml	1.17	1.2192	1.0841	1.1444	0.95	0.462435	0.420131	1.08412	0.999471	1.0808	1.0093	0.9963	0.9955	3.2648	3.4136	3.0469	3.2205	3.17	2.41566	2.24778	2.8813	2.6717	3.2863	3.086	3.0664	3.0433	4.8981	5.0374	4.5585	4.7598	4.58	3.24179	3.01212	3.03959	2.85596	4.2874	4.0744	4.0524	4.0531
CL097_0.5ug/ml	1.0118	1.0465	0.9304	0.9841		0.391325	0.347995	1.0656	0.982025	1.1249	1.0953	1.1039	1.1064	2.9134	2.9034	2.7199	2.7602		2.34445	2.14186	3.21649	3.04078	2.7126	2.7295	2.7397	2.7334	3.5882	3.6454	3.4015	3.5133		2.68814	2.5204	3.05268	2.98922	2.5727	2.6749	2.6864	2.6902
CL097_1ug/ml	1.0023	1.0492	0.9515	1.0035	1.54	0.413171	0.389781	1.07192	1.01573	1.2861	1.2871	1.3049	1.3007	4.0827	4.0625	3.8585	4.0001	5.33	4.47487	4.18222	5.17914	4.97054	3.8778	3.974	4.0094	4.0317	4.9159	5.3568	4.7985	5.2874	6.22	5.23678	5.13748	5.76031	5.62852	3.8038	3.9629	4.0326	4.0266

## Sheet: FigS2_B
	Control	Patient
PMA	-84	-99
LPS	48	190
CL097	98	194

## Sheet: FigS3_PBMC
	Adult Ctrl	Paed Ctrl	Patient
T cells	79.4	42.8	90.3
NKT cells	9.32	5.11	0.72
NK cells	3.38	0.74	0.65
B cells	5.23	13	0.073
Monocytes	1.3	1.24	0.25
pDC	0.44	0.53	0.54
cDC1	0.43	0.49	0.65
cDC2	0.74	0.71	0.45

## Sheet: FigS3_B cells
	Adult Ctrl	Paed Ctrl	Patient
CSM	25.6	14.2	76.1
Mem	9.33	18	18.2
Naive	55.2	60.8	1.14
DN	9.83	6.98	4.55

[truncated: 6 more sheets: FigS3_Monocytes, FigS3_DCs, FigS3_T cells, FigS3_CD4-a, FigS3_CD4-b, FigS3_CD8]
